# Supplementary material for: Anuran amphibian Hemoparasites over the Last Century: Advances, Challenges, and Future Prospects: A Systematic Review
Source: Animals (Basel). 2026 Mar 8;16(5):847. doi: 10.3390/ani16050847 (PMC12984954; doi:10.3390/ani16050847)
Supplement: Supplementary file 1 [file animals-16-00847-s001.zip]

Archive with 3 entries (3 files):
- Supplemental-S1-S6_SistematicRev-Yepes.xlsx
- Supplemental-S7_SistematicRev-PRISMA_2020checklist.pdf
- Supplemental-S8_SistematicRev-Yepes.pdf
