# Supplementary material for: Anuran amphibian Hemoparasites over the Last Century: Advances, Challenges, and Future Prospects: A Systematic Review
Source: Animals (Basel). 2026 Mar 8;16(5):847. doi: 10.3390/ani16050847 (PMC12984954; doi:10.3390/ani16050847)
Supplement: Supplementary file 1 [file animals-16-00847-s001.zip › Supplemental-S1-S6_SistematicRev-Yepes.xlsx]

## Sheet: S1.Publications by Country
Country	% of publications
Argentina	3,30%
Australia	3,30%
Belgium	2,20%
Brazil	17,58%
Canada	20,88%
China	1,10%
Colombia	1,10%
Costa Rica	3,30%
Czech Republic	1,10%
Egypt	3,30%
France	1,10%
India	1,10%
Iraq	1,10%
Malaysia	2,20%
Mexico	3,30%
NA	1,10%
Nígeria	2,20%
Panama	1,10%
Portugal	1,10%
Romania	1,10%
Seychelles	1,10%
South Africa	6,59%
Taiwan	2,20%
Thailand	1,10%
Ukrania	1,10%
Uganda	1,10%
United States	12,09%
Total	100,00%

## Sheet: S2.Primers
1	Organism	Gene region	Primer name	Primer sequence (5′–3′)	Source
2	Vertebrates	Mitochondrial 16S	Sar-L	CGCCTGTTTATCAAAAACAT	Palumbi et al. 1991. “The Simple Fool’s Guide to PCR.”
3	Vertebrates	Mitochondrial 16S	Sbr-H	CCGGTCTGAACTCAGATCACGT	Palumbi et al. 1991
4	Vertebrates	Mitochondrial COI	LCO-1490	GGTCAACAAATCATAAAGATATTGG	Folmer et al. 1994. *Mol. Mar. Biol. Biotech.*, 3:294–299
5	Vertebrates	Mitochondrial COI	HCO-2198	TAAACTTCAGGGTGACCAAAAAATCA	Folmer et al. 1994
6	Hepatozoon	18S rDNA	HepF300	GTTTCTGACCTATCAGCTTTCGACG	Netherlands et al. 2014. *Parasites & Vectors*, 7:552. [https://doi.org/10.1186/s13071-014-0552-0](https://doi.org/10.1186/s13071-014-0552-0)
7	Hepatozoon	18S rDNA	HepR900	CAAATCTAAGAATTTCACCTCTGAC	Netherlands et al. 2014
8	Hepatozoon	ITS-1	AF110241	CGTAGGTGAACCTGCAGAAGG	Smith et al. 1999. *Int. J. Parasitol.*, 29:293–304. [https://doi.org/10.1016/S0020-7519(98)00198-2](https://doi.org/10.1016/S0020-7519%2898%2900198-2)
9	Hepatozoon	ITS-1	AF110249	GCTGCGTTCTTCATCGATGC	Smith et al. 1999
10	Lankesterella	18S rDNA	18sfor	TGGATTCTGCCGTGATCGT	Gericota et al. 2010. *J. Zoo Wildl. Med.*, 41:242–248. [https://doi.org/10.1638/2009-0184R.1](https://doi.org/10.1638/2009-0184R.1)
11	Lankesterella	18S rDNA	18srev	ACAAGCCTGCTTGAAACACTCTATT	Gericota et al. 2010
12	Microfilariae (Nematoda)	18S rDNA	NEM18SR	GGGCGGTATCTGATCGCC	Pavľáková et al. 2024. *Parasitology International*, 102:102920. [https://doi.org/10.1016/j.parint.2024.102920](https://doi.org/10.1016/j.parint.2024.102920)
13	Microfilariae (Nematoda)	18S rDNA	NEM18SF	CGCGAATRGCTCATTACAACAGC	Pavľáková et al. 2024
14	Rickettsia	16S rRNA	Rik-16SF	TAAGGAGGTAATCCAGCC	Phan et al. 2011. *Vector-Borne Zoonotic Dis.*, 11:957–961. [https://doi.org/10.1089/vbz.2010.0077](https://doi.org/10.1089/vbz.2010.0077)
15	Rickettsia	16S rRNA	Rik-16SR	CCTGGCTCAGAACGAA	Phan et al. 2011
16	Trypanosoma sp.	18S rRNA	SSU1\_F	TCTGGTTGATTCTGCCAGTAG	Netherlands et al. 2020. *Int. J. Parasitol.: Parasites and Wildlife*, 11:246–260. [https://doi.org/10.1016/j.ijppaw.2019.12.006](https://doi.org/10.1016/j.ijppaw.2019.12.006)
17	Trypanosoma sp.	18S rRNA	SSU1\_R	AAAACCAACAAAAGCCGAAA	Netherlands et al. 2020
18	Trypanosoma sp.	18S rRNA	KRD5	GATCTGGTTGATTCTGCCAGTAG	Clark et al. 1995. *J. Eukaryot. Microbiol.*, 42:92–96. [https://doi.org/10.1111/j.1550-7408.1995.tb01546.x](https://doi.org/10.1111/j.1550-7408.1995.tb01546.x)
19	Trypanosoma sp.	18S rRNA	KRD3	GATCCAGCTGCAGGTTCACCTAC	Clark et al. 1995
20	**Hepatozoon catesbianae**	Mitochondrial CytB	CytB\_400F	CCWDRNGGWCAAATGAGYT	Leveille et al. 2014. *J. Parasitol.*, 100:651–656. [https://doi.org/10.1645/13-449.1](https://doi.org/10.1645/13-449.1)
21	Hepatozoon catesbianae	Mitochondrial CytB	CytB\_812R	TACCAYTCHGGHAYDATDTG	Leveille et al. 2014
22	Hepatozoon catesbianae	Mitochondrial CytB	Hep\_COB\_1F	TGGTTTATGACCGTCAGGCT	Leveille et al. 2014
23	Hepatozoon catesbianae	Mitochondrial CytB	Hep\_COB-1797R	AGGTGCTCAGGGTCTTACCG	Leveille et al. 2014
24	Hepatozoon catesbianae	Mitochondrial CytB	Hep\_CO3\_182F	GCGTCGGAATCCTTCTGTCA	Leveille et al. 2014
25	Hepatozoon catesbianae	Mitochondrial CytB	Hep\_COB\_164R	GCAATTGCGACCAAAAACCCA	Leveille et al. 2014
26	**Hepatozoon seychellensis**	18S rDNA	HepF300	GTTTCTGACCTATCAGCTTTCGACG	Harris et al. 2014. *J. Parasitol.*, 100:117–120. [https://doi.org/10.1645/13-203.1](https://doi.org/10.1645/13-203.1)
27	Hepatozoon seychellensis	18S rDNA	HepR900	CAAATCTAAGAATTTCACCTCTGAC	Harris et al. 2014
28	**Hepatozoon theileri**	18S rDNA	HepF300	GTTTCTGACCTATCAGCTTTCGACG	Netherlands et al. 2014. *Folia Parasitol.*, 61:293.
29	Hepatozoon theileri	18S rDNA	HepR900	CAAATCTAAGAATTTCACCTCTGAC	Netherlands et al. 2014
30	**Hepatozoon spp.** (Leptodactylus chaquensis, L. podicipinus)	18S rDNA	HEMOI	TATTGGGAATAATTTTTACTAATTTGATTG	Menezes Leal et al. 2015. *Parasitol. Res.*, 114:1541–1549. [https://doi.org/10.1007/s00436-015-4338-x](https://doi.org/10.1007/s00436-015-4338-x)
31	Hepatozoon spp.	18S rDNA	HEMOII	CCTTTACTTCTTCTCAGTAAGGTTGATCAC	Menezes Leal et al. 2015
32	**Dactylosoma ranarum / Hemogregarina sp.**	18S rDNA	HepF300	GTTTCTGACCTATCAGCTTTCGACG	Seabra-Babo et al. 2015. *Herpetozoa*, 27:168–172
33	Dactylosoma ranarum / Hemogregarina sp.	18S rDNA	HepR900	CAAATCTAAGAATTTCACCTCTGAC	Seabra-Babo et al. 2015
37	**Trypanosoma tungarae**	18S rRNA	SSU1\_F	TCTGGTTGATTCTGCCAGTAG	Bernal & Pinto 2016. *Int. J. Parasitol.: Parasites & Wildlife*, 5:40–47. [https://doi.org/10.1016/j.ijppaw.2016.01.005](https://doi.org/10.1016/j.ijppaw.2016.01.005)
38	Trypanosoma tungarae	18S rRNA	SSU1\_R	AAAACCAACAAAAGCCGAAA	Bernal & Pinto 2016
39	Trypanosoma tungarae	18S rRNA	SSU2\_F	CCAAAGCAGTCATCCGACTT	Bernal & Pinto 2016
40	Trypanosoma tungarae	18S rRNA	SSU2\_R	AGGAGCATCACAGACCTGCT	Bernal & Pinto 2016
41	**Hepatozoon involucrum, H. tenuis, H. thori**	18S rDNA	HAM-F	GCCAGTAGTCATATGCTTGTC	Netherlands et al. 2017. *Parasitology*, 145:1039–1050. [https://doi.org/10.1017/s003118201700213x](https://doi.org/10.1017/s003118201700213x)
42	Hepatozoon spp.	18S rDNA	HepR900	CAAATCTAAGAATTTCACCTCTGAC	Netherlands et al. 2017
43	Hepatozoon spp.	18S rDNA	HepF300	GTTTCTGACCTATCAGCTTTCGACG	Netherlands et al. 2017
44	Hepatozoon spp.	18S rDNA	2868	TGATCCTTCTGCAGGTTCACCTAC	Netherlands et al. 2017
46	**Dactylosoma kermiti**	18S rDNA	–	(GenBank: MN879389–MN879399)	Netherlands et al. 2020. *Int. J. Parasitol.: Parasites & Wildlife*, 11:246–260.
47	**Dactylosoma piperis**	18S rDNA	HepF300	GTTTCTGACCTATCAGCTTTCGACG	Úngari et al. 2020. *Parasite*, 27:73.
48	Dactylosoma piperis	18S rDNA	HepR900	CAAATCTAAGAATTTCACCTCTGAC	Úngari et al. 2020
49	**Hepatozoon sp., Lankesterella sp., Trypanosoma sp.**	SSU rDNA	F	CTGACCTATCAGCTTTCGACGG	Isaak-Delgado et al. 2020. *Parasitol. Res.*, 119:1891–1901. [https://doi.org/10.1007/s00436-020-06689-1](https://doi.org/10.1007/s00436-020-06689-1)
50	Hepatozoon sp., Lankesterella sp., Trypanosoma sp.	SSU rDNA	R	TTAAGCCGCAGGCTCCACGCC	Isaak-Delgado et al. 2020
51	**Apicomplexa (Hepatozoon, Lankesterella)**	18S rDNA	HEMO1	TATTGGTTTTAAGAACTAATTTTATGATTG	De Abreu Reis Ferreira et al. 2020. *Parasitol. Res.* [https://doi.org/10.1007/s00436-020-06835-9](https://doi.org/10.1007/s00436-020-06835-9)
52	Apicomplexa	18S rDNA	HEMO2	CTTCTCCTTCCTTTAAGTGATAAGGTTCAC	De Abreu Reis Ferreira et al. 2020
53	Apicomplexa	18S rDNA	HepF300	GTTTCTGACCTATCAGCTTTCGACG	De Abreu Reis Ferreira et al. 2020
54	Apicomplexa	18S rDNA	Hep900	CAAATCTAAGAATTTCACCTCTGAC	De Abreu Reis Ferreira et al. 2020
55	**Hepatozoon spp.**	18S rDNA	HepF300/Hep900	600 bp fragment	Úngari et al. 2021. *Int. J. Parasitol.: Parasites & Wildlife*, 14:190–201. [https://doi.org/10.1016/j.ijppaw.2021.02.009](https://doi.org/10.1016/j.ijppaw.2021.02.009)
56	Hepatozoon spp.	18S rDNA	Hemo1/Hemo2	900 bp fragment	Úngari et al. 2021
57	**Hepatozoon latrensis, Dactylosoma sp.**	18S rDNA	HepF300/Hep900	600 bp fragment	Úngari et al. 2022. *Acta Parasitologica*, 67:1740–1755. [https://doi.org/10.1007/s11686-022-00624-3](https://doi.org/10.1007/s11686-022-00624-3)
58	Hepatozoon latrensis, Dactylosoma sp.	18S rDNA	Hemo1/Hemo2	900 bp fragment	Úngari et al. 2022
59	**Trypanosoma nelspruitense, T. grandicolor**	18S rRNA (nested PCR)	SLF	GCTTGTTTCAAGGACTTAGC	Jordaan et al. 2023. *Parasitology*, 150:477–487. [https://doi.org/10.1017/S0031182023000203](https://doi.org/10.1017/S0031182023000203)
60	**Trypanosoma nelspruitense, T. grandicolor**	18S rRNA (nested PCR)	S762,2	GACTTTTGCTTCCTCTAATG	Jordaan et al. 2023
61	**Trypanosoma nelspruitense, T. grandicolor**	18S rRNA (nested PCR)	B	CGAACAACTGCCCTATCAGC	Jordaan et al. 2024
62	**Trypanosoma nelspruitense, T. grandicolor**	18S rRNA (nested PCR)	I	GACTACAATGGTCTCTAATC	Jordaan et al. 2025
63	**Trypanosoma nelspruitense, T. grandicolor**	18S rRNA (nested PCR)	SLIR (secundaria)	ACATTGTAGTGC GCGTGTC	Jordaan et al. 2026
64	**Hepatozoon sp., Trypanosoma sp., Microfilariae**	18S rRNA (nested)	NEM28SR2	CTCTGGCTTCATCCTGCTCA	Pavľáková et al. 2024. *Parasitol. Int.*, 102:102920. [https://doi.org/10.1016/j.parint.2024.102920](https://doi.org/10.1016/j.parint.2024.102920)
65	**Hepatozoon sp., Trypanosoma sp., Microfilariae**		NEM28SF1	CCTCAACTCAGT CGTGATTACC	Pavľáková et al. 2024.
66	**Hepatozoon sp., Trypanosoma sp., Microfilariae**		SLIR	ACATTGTAGTGCGCGTGTC	Pavľáková et al. 2024.
67	**Hepatozoon sp., Trypanosoma sp., Microfilariae**		S825	ACCGTTTCGGCTTTTGTTGG	Pavľáková et al. 2024.

## Sheet: S3.AmphFamyliy-Hemoparasite
Amphibian family	Hemoparasite
Pyxicephalidae	Filaria sp.
Arthroleptidae	Trypanosoma sp.
Arthroleptidae	Hepatozoon sp.
Arthroleptidae	Filaria sp.
Bufonidae	Haemogregarina boueti
Bufonidae	Haemogregarina pestanae
Bufonidae	Haemogregarina boueti
Bufonidae	Haemogregarina aegyptia
Bufonidae	Haemogregarina faiyumensis
Bufonidae	Trypanosoma sp.
Bufonidae	Hepatozoon sp.
Bufonidae	Lankesterella sp.
Bufonidae	Trypanosoma ranarum
Bufonidae	Trypanosoma chattoni
Bufonidae	Trypanosoma rotatorium
Bufonidae	Trypanosoma fallisi
Bufonidae	Trypanosoma mega
Bufonidae	Hemolivia stellata
Bufonidae	Filarioidea
Bufonidae	Apicomplexa
Bufonidae	Hemogregarina sp.
Bufonidae	Filaria sp.
Bufonidae	Hepatozoon gangwari
Bufonidae	Trypanosoma bisalpurensis
Bufonidae	Hepatozoon ixoxo
Bufonidae	Haemogregarina sp.
Bufonidae	Folleyellides sp.
Bufonidae	Dactylosoma kermiti
Bufonidae	Dactylosoma sp.
Bufonidae	Ochoterenella digiticauda
Bufonidae	Hepatozoon latrensis
Bufonidae	Dactylosoma amphibia
Craugastoridae	Trypanosoma sp.
Craugastoridae	Hepatozoon sp.
Craugastoridae	Trypanosoma chattoni
Cryptobranchidae	Trypanosoma cryptobranchii
Dicroglossidae	Trypanosoma sp.
Dicroglossidae	Trypanosoma tsunezomiyatai
Dicroglossidae	Trypanosoma rotatorium
Dicroglossidae	Dactylosoma ranarum
Dicroglossidae	Lankesterella sp.
Dicroglossidae	Lankesterella cf. Dicoglossi
Dicroglossidae	Trypanosoma chattoni
Dicroglossidae	Hepatozoon sp.
Dicroglossidae	Lankesterella minima
Dicroglossidae	Folleyellides sp.
Dicroglossidae	Haemogregarina sp.
Grandisoniidae	Hepatozoon seychellensis
Hylidae	Lankesterella hylae
Hylidae	Trypanosoma sp.
Hylidae	Hepatozoon sp.
Hylidae	Haemogregarina sp.
Hylidae	Lankesterella minima
Hylidae	Lankesterella sp.
Hylidae	Hepatozoon caimani
Hylidae	Dactylosoma amphibia
Hylidae	Dactylosoma sp.
Hyperoliidae	Hepatozoon involucrum
Hyperoliidae	Hepatozoon tenuis
Hyperoliidae	Hepatozoon thori
Leptodactylidae	Trypanosoma sp.
Leptodactylidae	Hepatozoon sp.
Leptodactylidae	Hepatozoon caimani
Leptodactylidae	Trypanosoma rotatorium-like
Leptodactylidae	Hemogregarina sp.
Leptodactylidae	Trypanosoma herthameyeri
Leptodactylidae	Trypanosoma tungarae
Leptodactylidae	Dactylosoma piperis
Leptodactylidae	Lankesterella sp.
Leptodactylidae	Hepatozoon formosus
Leptodactylidae	Hepatozoon longinucleus
Leptodactylidae	Hepatozoon latrensis
Leptodactylidae	Hepatozoon latrensis
Leptodactylidae	Dactylosoma amphibia
Leptodactylidae	Haemogregarina sp.
Megophryidae	Trypanosoma sp.
Pelodryadidae	Hemogregarina sp.
Phyllomedusidae	Trypanosoma sp.
Pipidae	Trypanosoma grandicolor
Ptychadenidae	Trypanosoma sp.
Ptychadenidae	Hepatozoon sp.
Ptychadenidae	Dactylosoma kermiti
Pyxicephalidae	Hepatozoon theileri
Pyxicephalidae	Trypanosoma nelspruitense
Ranidae	Babesiosoma stableri
Ranidae	Dactylosoma taiwanensis
Ranidae	Trypanosoma sp.
Ranidae	Dactylosoma ranarum
Ranidae	Haemogregarina sp.
Ranidae	Trypanosoma rotatorium
Ranidae	Haemogregarina magna
Ranidae	Lankesterella minima
Ranidae	Trypanosoma pipentis
Ranidae	Foleyella sp.
Ranidae	Trypanosoma ranarum
Ranidae	Rickettsia sp.
Ranidae	Babesiasoma stableri
Ranidae	Aegyptianella bacterifera
Ranidae	Trypanosoma loricatum
Ranidae	Filarioidea
Ranidae	Hepatozoon sipedon
Ranidae	Hepatozoon catesbianae
Ranidae	Trypanosoma chattoni
Ranidae	Trypanosoma neveulemairei
Ranidae	Trypanosoma schmidti
Ranidae	Hepatozoon clamatae
Ranidae	Hepatozoon sipedon
Ranidae	Hepatozoon sp.
Ranidae	Trypanosoma chattoni
Ranidae	Apicomplexa sp.
Ranidae	Aegyptianella sp.
Ranidae	Hepatozoon caimani
Ranidae	Toxoplasma ranae
Ranidae	Lankesterella sp.
Ranidae	Foleyellides striatus
Ranidae	Trypanosoma rotarium
Ranidae	Trypanosoma pipiens
Ranidae	Folleyellides sp.
Ranidae	Hemolivia sp.
Ranidae	Trypanosoma sp. "nautilus"
Ranidae	Trypanosoma sp. "ring"
Ranidae	Dactylosoma sp.
Ranidae	Filaria sp.
Rhacophoridae	Haemogregarina sp.
Rhacophoridae	Lankesterella sp.

## Sheet: S4.AmphGen-Hemoparasite
Amphibian genus	Hemoparasite
Aubria	Filaria sp.
Quasipaa	Trypanosoma sp.
Afrixalus	Hepatozoon tenuis sp.
Amerana	Lankesterella sp.
Amietia	Hepatozoon theileri
Amietia	Trypanosoma nelspruitense
Amolops	Trypanosoma sp.
Amolops	Haemogregarina sp.
Amolops	Lankesterella sp.
Amolops	Aegyptianella sp.
Anaxyrus	Trypanosoma ranarum
Anaxyrus	Trypanosoma fallisi
Aplastodiscus	Trypanosoma sp.
Aquarana	Lankesterella sp.
Aquarana	Trypanosoma sp.
Aquarana	Hepatozoon sp.
Aquarana	Hepatozoon clamatae
Aquarana	Hepatozoon catesbianae
Boana	Trypanosoma sp.
Boana	Hepatozoon sp.
Boana	Haemogregarina sp.
Boana	Lankesterella minima
Boana	Dactylosoma sp.
Boreorana	Hepatozoon clamatae
Bufo	Trypanosoma chattoni
Bufo	Trypanosoma rotatorium
Craugastor	Trypanosoma sp.
Craugastor	Hepatozoon sp.
Craugastor	Trypanosoma chattoni
Cryptobranchus	Trypanosoma cryptobranchii
Dendropsophus	Trypanosoma sp.
Dendropsophus	Hepatozoon sp.
Duttaphrynus	Trypanosoma sp.
Duttaphrynus	Hepatozoon gangwari
Duttaphrynus	Trypanosoma bisalpurensis
Engystomops	Trypanosoma sp.
Engystomops	Hepatozoon sp.
Engystomops	Trypanosoma tungarae
Fejervarya	Dactylosoma taiwanensis
Fejervarya	Trypanosoma tsunezomiyatai
Fejervarya	Trypanosoma rotatorium
Fejervarya	Dactylosoma ranarum
Fejervarya	Lankesterella sp.
Fejervarya	Trypanosoma sp.
Fejervarya	Haemogregarina sp.
Glandirana	Hepatozoon sp.
Glandirana	Trypanosoma rotatorium
Hoplobatrachus	Lankesterella cf. Dicoglossi
Hoplobatrachus	Trypanosoma rotatorium
Hoplobatrachus	Trypanosoma chattoni
Hoplobatrachus	Hepatozoon sp.
Hoplobatrachus	Lankesterella minima
Hoplobatrachus	Folleyellides sp.
Hylarana	Trypanosoma sp.
Hylarana	Dactylosoma ranarum
Hylarana	Folleyellides sp.
Hylarana	Hemolivia sp.
Hyperolius	Hepatozoon involucrum
Hyperolius	Hepatozoon tenuis
Hyperolius	Hepatozoon thori
Hypogeophis	Hepatozoon seychellensis
Incilius	Apicomplexa
Incilius	Ochoterenella digiticauda
Incilius	Filaria sp.
Incilius	Haemogregarina sp.
Leptobrachium	Trypanosoma sp.
Leptodactylus	Trypanosoma sp.
Leptodactylus	Hepatozoon sp.
Leptodactylus	Hepatozoon caimani
Leptodactylus	Trypanosoma rotatorium-like
Leptodactylus	Hemogregarina sp.
Leptodactylus	Trypanosoma herthameyeri
Leptodactylus	Dactylosoma piperis
Leptodactylus	Lankesterella sp.
Leptodactylus	Hepatozoon formosus
Leptodactylus	Hepatozoon longinucleus
Leptodactylus	Hepatozoon latrensis
Leptodactylus	Hepatozoon latrensis
Leptodactylus	Dactylosoma amphibia
Leptodactylus	Haemogregarina sp.
Leptopelis	Trypanosoma sp.
Leptopelis	Hepatozoon sp.
Leptopelis	Filaria sp.
Limnonectes	Trypanosoma sp.
Limnonectes	Haemogregarina sp.
Lithobates	Babesiosoma stableri
Lithobates	Trypanosoma sp.
Lithobates	Haemogregarina sp.
Lithobates	Trypanosoma rotatorium
Lithobates	Haemogregarina magna
Lithobates	Lankesterella minima
Lithobates	Trypanosoma pipentis
Lithobates	Foleyella sp.
Lithobates	Trypanosoma ranarum
Lithobates	Rickettsia sp.
Lithobates	Babesiasoma stableri
Lithobates	Hepatozoon sipedon
Lithobates	Hepatozoon catesbianae
Lithobates	Trypanosoma chattoni
Lithobates	Trypanosoma schmidti
Lithobates	Hepatozoon clamatae
Lithobates	Hepatozoon sipedon
Lithobates	Filarioidea
Lithobates	Hepatozoon sp.
Lithobates	Trypanosoma chattoni
Lithobates	Trypanosoma loricatum
Lithobates	Apicomplexa sp.
Lithobates	Aegyptianella sp.
Lithobates	Hepatozoon caimani
Lithobates	Toxoplasma ranae
Lithobates	Lankesterella sp.
Lithobates	Foleyellides striatus
Lithobates	Trypanosoma rotarium
Lithobates	Trypanosoma pipiens
Lithobates	Filaria sp.
Litoria	Lankesterella hylae
Litoria	Haemogregarina sp.
Odorrana	Trypanosoma sp.
Pelodryas	Lankesterella sp.
Pelophylax	Aegyptianella bacterifera
Pelophylax	Trypanosoma loricatum
Pelophylax	Trypanosoma rotatorium
Pelophylax	Dactylosoma ranarum
Pelophylax	Filarioidea
Pelophylax	Trypanosoma neveulemairei
Pelophylax	Haemogregarina sp.
Pelophylax	Hepatozoon sp.
Pelophylax	Trypanosoma ranarum
Pelophylax	Trypanosoma sp. "nautilus"
Pelophylax	Trypanosoma sp. "ring"
Pelophylax	Dactylosoma sp.
Pelophylax	Trypanosoma sp.
Pelophylax	Filaria sp.
Phyllomedusa	Trypanosoma sp.
Pithecopus	Trypanosoma sp.
Polypedates	Haemogregarina sp.
Polypedates	Lankesterella sp.
Pristimantis	Trypanosoma sp.
Ptychadena	Trypanosoma sp.
Ptychadena	Hepatozoon sp.
Ptychadena	Dactylosoma kermiti
Rana	Trypanosoma sp.
Rhinella	Trypanosoma sp.
Rhinella	Hepatozoon sp.
Rhinella	Lankesterella sp.
Rhinella	Hemolivia stellata
Rhinella	Filarioidea
Rhinella	Apicomplexa
Rhinella	Hemogregarina sp.
Rhinella	Filaria sp.
Rhinella	Dactylosoma sp.
Rhinella	Hepatozoon latrensis
Rhinella	Dactylosoma amphibia
Rhinella	Haemogregarina sp.
Sandyrana	Hemogregarina sp.
Scinax	Trypanosoma sp.
Scinax	Hepatozoon sp.
Scinax	Hepatozoon caimani
Sclerophrys	Haemogregarina boueti
Sclerophrys	Haemogregarina pestanae
Sclerophrys	Haemogregarina boueti
Sclerophrys	Haemogregarina aegyptia
Sclerophrys	Haemogregarina faiyumensis
Sclerophrys	Trypanosoma mega
Sclerophrys	Hepatozoon ixoxo
Sclerophrys	Haemogregarina sp.
Sclerophrys	Folleyellides sp.
Sclerophrys	Trypanosoma sp.
Sclerophrys	Dactylosoma kermiti
Smilisca	Trypanosoma sp.
Trachycephalus	Trypanosoma sp.
Trachycephalus	Dactylosoma amphibia
Xenopus	Trypanosoma grandicolor

## Sheet: S5.PICO 
	P	I	C				O
	Amphibian	Hemoparasite	Country	Year	Identification technique		Prevalence	Molecular information
					Morphologic	Molecular
1	Rana pipiens pipiens	Babesiosoma stableri	United States	1961	Morphologic	NA	0.014	NA
2	Rana guentheri - Rana limnocharis	Dactylosoma ranarum - Dactylosoma taiwanensis	Taiwan	1964	Morphologic	NA	0.3	NA
3	Bufo regularis	Haemogregarina boueti	Egipto	1966	Morphologic	NA	0.3	NA
4	Hyla caerulea	Lankesterella hylae	Australia	1966	Morphologic	NA	92,31%	NA
5	Bufo regularis	Haemogregarina pestanae	Egypt	1966	Morphologic	NA	0,15%	NA
6	Bufo regularis	Haemogregarina faiyumensis	Egypt	1966	Morphologic	NA	23,08%	NA
7	Rana montezumae	Haemogregarina sp.	Mexico	1967	Morphologic	NA	0.5	NA
8	Rana catesbeiana (bullfrog)	Trypanosoma rotatorium	Canada	1970	Morphologic	NA	NA	NA
9	Amphibian	Trypanosoma rotatorium, Trypanosoma ranarum, Trypanosoma pipientis	Canada	1973	Morphologic	NA	NA	NA
10	Rana berlandieri	Haemogregarina sp.	Canada	1973	Morphologic	NA	NA	NA
11	Rana pipiens complex	Haemogregarina magna, Lankesterella minima, Trypanosoma pipentis, Toxoplasma ranae	United States.	1977	Morphologic	NA	0.3577	NA
12	Rana pipiens	Trypanosoma pipentis, Trypanosoma ranarum, Trypanosoma rotatorium	United States.	1983	Morphologic	NA	0.23	NA
14	Rana catesbeiana, Rana septentrionalis & rana pipiens	Babesiosoma stableri	Canada	1986	Morphologic	NA	0.02	NA
15	Rana esculenta	Aegyptianella bacterifera	France	1989	Morphologic	NA	68.6%.	NA
16	Rana pipiens Rana septentrionalis Rana catesbeiana​	Babesiosoma stableri	Canada	1989	Morphologic	NA	1	NA
18	Rana catesbeiana	Lankesterella minima	Canada	1990	Morphologic	NA	33.1%.	NA
22	Rana pipiens Bufo americanus Bufo regularis Rana esculenta Rana catesbeiana Rana clamitans Rana sphenocephala​	Trypanosoma chattoni, Trypanosoma ranarum, Trypanosoma fallisi	Canada and United States	1995	NA	Molecular	NA	KRD5: Sequence: 5' - GATCTGGTTGATTCTGCCAGTAG - 3' Location: 5' end of the SSU-rRNA gene KRD3: Sequence: 5' - GATCCAGCTGCAGGTTCACCTAC - 3' Location: 3' end of the SSU-rRNA gene
23	Rana catesbeiana	Lankesterella minima, Hepatozoon catesbianae	Canada	1995	Morphologic	NA	NA	Techniques: Indirect immunofluorescence (IFA) and Immunoelectron microscopy Western blot
24	Rana clamitans melanota, Rana catesbeiana, Rana pipiens	Hepatozoon clamatae	Canada	1998	Morphologic	NA	0.1166	NA
25	Rana pipiens	Hepatozoon sipedon	Canada	1998	Morphologic	NA	NA	NA
26	Rana clamitans melanota	Hepatozoon sipedon, Hepatozoon catesbianae	Canada	1999	NA	Molecular	NA	Forward primer: 5’-CGTAGGTGAACCTGCAGAAGG-3’ Reverse primer: 5’-GCTGCGTTCTTCATCGATGC-3’
28	Hoplobatrachus occipitalis	Lankesterella cf. dicoglossi	Nígeria	2001	Morphologic	NA	0.25	NA
29	Bufo marinus	Hemolivia stellata	Canada	2001	Morphologic	Molecular	0.2333	Forward primer: 5'- CGTAGGTGAACCTGCAGAAGG -3' Reverse primer: 5'- GCTGCGTTCTTCATCGATGC -3'
36	Rana vaillanti, Eleutherodactylus fitzingeri	Foleyellides striatus and seven more hemoparasites	Costa Rica	2008	Morphologic	NA	0.7037	NA
38	Rana limnocharis, and Bufo melanostictus	Trypanosoma sp. and microfilarias	Malaysia	2008	Morphologic	NA	0.95	NA
41	Rana septentrionalis	Trypanosoma sp.	United States.	2009	Morphologic	NA	0.136	NA
44	NA	Hepatozoon spp., Trypanosoma spp., microfilariae	Uganda	2010	Morphologic	NA	0.17	NA
48	Lithobates pipiens	Hepatozoon spp. (H. catesbianae and H. clamatae)	NA	2011	Morphologic	NA	0.085	NA
52	Leptodactylus chaquensis, Leptodactylus podicipinus, Scinax nasicus	Hepatozoon caimani	Brazil	2012	Morphologic	NA	NA	NA
54	Leptodactylus ocellatus	Trypanosoma sp.	Brazil	2013	Morphologic	NA	NA	NA
61	Pelophylax saharicus, Sclerophrys mauritanica	Dactylosoma ranarum, hemogregarinas (unidentified)	Portugal	2015	Morphologic	Molecular	0.46	HepF300: 5′-GTTTCTGACCTATCAGCTTTCGACG-3′ HepR900: 5′-CAAATCTAAGAATTTCACCTCTGAC-3′
62	Afixalus dorsalis, Amietophrynus maculatus, A. regularis, Amnirana galamensis, Arthroleptis poecilonotus, Arthroleptis sp., Aubria subsigillata, Hoplobatrachus occipitalis, Hyperolus concolor, Hyperolus fusciventris, Hyperolus burfoni, Hyperolus sp., Ptychadena mascareniensis, Silurana tropicalis	Folleyellides microfilariae, microfilariae of an unidentified filarial nematode, Trypanosoma sp., unidentified intracellular hemoparasite	Nigeria	2015	Morphologic	NA	0.1011	NA
63	Rhinella schneideri. Leptodactylus latrans. Leptodactylus fuscus. Pristimantis sp.	Trypanosoma sp.	Brazil	2015	NA	Molecular	0.07	The V7–V8 region of the SSU rDNA gene was amplified using PCR. Sequencing was performed on an ABI Prism 310.
67	Afrixalus fornasinii, Hyperolius argus, Hyperolius marmoratus	Hepatozoon involucrum, Hepatozoon tenuis, Hepatozoon thori	South Africa	2017	Morphologic	Molecular	8.9%.	Primer Set 1: HAM-F (5′-GCCAGTAGTCATATGCTTGTC-3′) HepR900 (5′-CAAATCTAAGAATTTCACCTCTGAC-3′) Primer Set 2: HepF300 (5′-GTTTCTGACCTATCAGCTTTCGACG-3′) 2868 (5′-TGATCCTTCTGCAGGTTCACCTAC-3′)
72	Lithobates vaillanti	Hepatozoon sp., Lankesterella sp., Trypanosoma sp.	Mexico	2020	Morphologic	Molecular	1	F: 5′-CTGACCTATCAGCTTTCGACGG-3′ R: 5′-TTAAGCCGCAGGCTCCACGCC-3′
13*	Rana catesbeiana, Rana clamitans, Rana septentrionalis, Rana sylvatica, Hyla crucifer, Bufo americanus, Plethodon cinereus	Trypanosoma ranarum, Trypanosoma pipientis, Babesiasoma stableri, Haemogregarina sp., Lankesterella sp., Thrombocytozoons ranarum	Canada	1984	Morphologic	NA	0.772	NA
17*	Litoria caerulea	Lankesterella hylae, Haemogregarina sp.	Australia	1989	Morphologic	NA	2.38%.	NA
19*	Rana limnocharis, Rana nigromaculata, Bufo gargarizans	Trypanosoma rotatorium, Trypanosoma chattoni, Dactylosoma ranarum, Lankesterella minima, Aegyptianella bacterifera	China	1993	Morphologic	NA	0.401	NA
20*	Lithobates pipiens (Northern leopard frog)	Hepatozoon sipedon	Canada	1994	Morphologic	NA	0.69	NA
21*	Rana catesbeiana	Hepatozoon catesbianae	Canada	1995	Morphologic	NA	0.3	NA
27*	Rana pipiens, Rana clamitans, Rana catesbeiana	Hepatozoon spp., Trypanosoma spp., microfilarias	Canada	2000	Morphologic	NA	0.1275	NA
30*	Phrynohyas venulosa, Rana forreri, Rana vaillanti, Eleutherodactylus fitzingeri, Smilisca baudini, Leptodactylus melanotus, Bufo marinus	Hepatozoon sp., Lankesterella minima, Trypanosoma spp. (9 species), Microfilaria spp. (2 species)	Costa Rica	2001	Morphologic	NA	0.4516	NA
31*	Leptodactylus fuscus, Rana catesbeiana	Hepatozoon caimani	Brazil	2003	Morphologic	NA	1	NA
32*	Rana rugulosa	Hepatozoon sp.	Taiwan	2003	Morphologic	NA	0.1	NA
33*	59 amphibians of 47 species ( Hylidae, Leptodactylidae, Bufonidae, Leuperidae and one non indentificated frog)	Trypanosoma spp., hemogregarinas	Brazil	2007	Morphologic	Molecular	0.45	NA
34*	Lithobates catesbeianus, Lithobates clamitans	Hepatozoon catesbianae, Hepatozoon clamatae	Canada	2007	NA	Molecular	0.714	The forward primer, herpfor was located in the 18S rRNA sequence upstream from ITS-1 (5-GCGGAAGGATCATTCACATT-3), The reverse primer, herprev was located in the 5.8S rRNA sequence downstream from ITS-1 (5-TC CTTCATCGATGCACAAAC-3)
35*	Rana pretiosa	Lankesterella sp. and Trypanosoma sp.	United States.	2008	Morphologic	NA	0.5641	NA
37*	Leptodactylus fuscus, Leptodactylus chaquensis	Trypanosoma chattoni, Trypanosoma rotatorium-like	Brazil	2008	Morphologic	NA	0.7273	NA
39*	Hylidae, Bufonidae, Leptodactylidae, Leiuperidae	Trypanosoma spp., hemogregarinas	Brazil	2008	NA	Molecular	94.25%.	Primer forward (adelante) - KRD5: 5’- GACTTTTGCTTCCTCTAWTGTTAT-3’ Primer reverse (atrás) - KRD3: 5’- TGCCTCGTTCGTTGACTTGG-3’
40*	Dendropsophus nanus, D. minutus, Leptodactylus chaquensis, L. podicipinus, L. labyrinthicus, L. fuscus, Bufo granulosus, B. schneideri, Phyllomedusa hypocondrialis, Trachicephalus venulosus, Scinax fuscovarius, Hypsiboas albopunctatus	Trypanosoma spp., hemogregarinas	Brazil	2009	Morphologic	NA	0.3	NA
42*	Rana clamitans	Hepatozoon spp. (H. catesbianae and H. clamatae)	Canada	2009	Morphologic	NA	1	NA
43*	Rana pretiosa	Hepatozoon sp.Lankesterella spp. and Trypanosoma sp.	United States.	2010	Morphologic	NA	0.9	NA
45*	Rana sylvatica, Rana clamitans, Rana catesbeiana, Rana pipiens	Hepatozoon clamatae	United States.	2010	Morphologic	NA	0.667	NA
46*	Litoria caerulea	Lankesterella sp.	United States.	2010	Morphologic	NA	0.667	PPrimer forward - 18sfor: 5’-TGGATTCTGCCGTGATCGT-3’ Primer reverse - 18srev: 5’-ACAAGCCTGCTTGAAACACTCTATT-3’
47*	Rhinella fernandezae	Microfilaria	Argentina	2011	Morphologic	NA	0.0435	NA
50*	Hoplobatrachus rugulosus	Trypanosoma chattoni, Hepatozoon sp. A, Hepatozoon sp. B, Lankesterella minima	Thailand	2011	Morphologic	NA	0.5	NA
51*	Litoria caerulea, Litoria infrafrenata	Hemogregarina spp.	Australia	2012	Morphologic	NA	0.19	NA
53*	Bufo melanostictus	Trypanosoma bisalpurensis, Hepatozoon gangwari	India	2012	Morphologic	NA	0.021	NA
55*	Cryptobranchus alleganiensis alleganiensi	Trypanosoma cryptobranchii	United States.	2012	Morphologic	NA	0.563	NA
56*	Amietophrynus spp.	Hepatozoon ixoxo	South Africa	2014	Morphologic	Molecular	0.301	Primer set 1 (para Hepatozoon spp.): HepF300: 5′-GTTTCTGACCTATCAGCTTTCGACG-3′ HepR900: 5′-CAAATCTAAGAATTTCACCTCTGAC-3′ Primer set 2 (para apicomplejos en general): 4558: 5′-GCTAATACATGAGCAAAATCTCAA-3′ 2733: 5′-CGGAATTAACCAGACAAAT-3′
57*	Lithobates clamitans	Hepatozoon catesbianae	Canada	2014	Morphologic	Molecular	0.03	for the amplification of mitochondrial CytB gene fragments from Hepatozoon catesbianae: CytB_400F: 5′-CCWDRNGGWCAAATGAGYT-3′ CytB_812R: 5′-TACCAYTCHGGHAYDATDTG-3′ for the amplification of specific mitochondrial genome fragments: Hep_COB_1F: 5′-TGGTTTATGACCGTCAGGCT-3′ Hep_COB-1797R: 5′-AGGTGCTCAGGGTCTTACCG-3′ Hep_CO3_182F: 5′-GCGTCGGAATCCTTCTGTCA-3′ Hep_COB_164R: 5′-GCAATTGCGACCAAAAACCCA-3′
58*	Grandisonia (Gymnophiona)	Hepatozoon seychellensis	Seychelles	2014	Morphologic	Molecular	0.15	Hepatozoon spp.: HepF300: 5′-GTTTCTGACCTATCAGCTTTCGACG-3′ HepR900: 5′-CAAATCTAAGAATTTCACCTCTGAC-3′
59**	Amietia quecketti	Hepatozoon theileri	South Africa	2014	Morphologic	Molecular	0.25	HepF300: 5′-GTTTCTGACCTATCAGCTTTCGACG-3′ HepR900: 5′-CAAATCTAAGAATTTCACCTCTGAC-3′
60*	Leptodactylus chaquensis, Leptodactylus podicipinus	Hepatozoon spp.	Brazil	2015	Morphologic	Molecular	0.2897	HEMOI: 5′-TATTGGGAATAATTTTTACTAATTTGATTG-3′ HEMOII: 5′-CCTTTACTTCTTCTCAGTAAGGTTGATCAC-3′
64*	Leptodactylus chaquensis, L. latrans and L. fuscus.	Trypanosoma herthameyeri	Brazil	2016	Morphologic	Molecular	30.1%.	same primers and reaction conditions described in previous studies by Borghesan et al. (2013)
65*	Engystomops pustulosus	Trypanosoma tungarae	Panama	2016	NA	Molecular	0.1873	Primer SSU1_F: TCTGGTTGATTCTGCCAGTAG Primer SSU1_R: AAAACCAACAAAAGCCGAAA Primer SSU2_F: CCAAAGCAGTCATCCGACTT Primer SSU2_R: AGGAGCATCACAGACCTGCT
66*	Amietia quecketti, Sclerophrys (syn. Amietophrynus)	Hepatozoon ixoxo, Hepatozoon theileri	South Africa	2017	Morphologic	Molecular	NA	They compare with previous sequences in GenBank under the following accessions: H. ixoxo: KP119770, KP119771, KP119772. H. theileri: KP119773, KJ599676.
68*	Pelophylax ridibundus	Hepatozoon sp.	Iraq	2018	Morphologic	NA	11.04%.	NA
69*	Pelophylax ridibundus and Pelophylax esculentus	Trypanosoma loricatum Trypanosoma rotatorium Trypanosoma ranarum Trypanosoma sp. "nautilus" Trypanosoma sp. "ring"	Republica Checa y Ukraine	2018	Morphologic	Molecular	47,80%	For amplification of the entire gene (a single fragment): S762 S763 For amplification of two overlapping fragments: A757 883F S762 S763 For DNA extracted from blood smears, a ~900 bp fragment was amplified: 1127F 1958R Additionally, for one of the cultured samples (ZCZ-R1), the gGAPDH gene was amplified with specific primers.
70*	Ptychadena anchietae, Sclerophrys gutturalis, Pelophylax lessonae	Dactylosoma kermiti	South Africa and Belgium	2020	Morphologic	Molecular	11.04%.	The phylogenetic analysis was based on 18S rDNA sequences, which were deposited in GenBank (MN879389 - MN879399).
71*	Leptodactylus labyrinthicus	Dactylosoma piperis	Brazil	2020	Morphologic	Molecular	0,20%	primers HepF300 / Hep900
73*	Leptodactylus latrans, Rhinella diptycha	Hepatozoon sp., Lankesterella sp., coccidios	Brazil	2020	NA	Molecular	0.1666	Primer HEMO1: 5′-TATTGGTTTTAAGAACTAATTTTATGATTG-3′ Primer HEMO2: 5′-CTTCTCCTTCCTTTAAGTGATAAGGTTCAC-3′ Primer HepF300: 5′-GTTTCTGACCTATCAGCTTTCGACG-3′ Primer Hep900: 5′-CAAATCTAAGAATTTCACCTCTGAC-3′
74*	Rhinella major	Trypanosoma sp.	Brazil	2021	Morphologic	NA	9.09%.	NA
75*	Leptodactylus labyrinthicus and Leptodactylus latrans	Hepatozoon	Brazil	2021	Morphologic	Molecular	0.0606	primers HepF300 / Hep900
76*	Amolops larutensis Odorrana hosii Limnonectes blythii Phymoidis asper Polypedates leucomystax Hylarana luctuosa Fejervarya limnocharis Limnonectes paramacrodon Duttaphrynus melanostictus Fejervarya cancrivora Hylarana erythraea Kaloula pulchra	Trypanosoma, Haemogregarina, Lankesterella, Aegyptianella, Microfilaria	Malaysia	2021	Morphologic	NA	0.4444	NA
77*	Leptodactylus macrosternum, Rhinella major, Rhinella marina	Dactylosoma sp.	Brazil	2021	Morphologic	NA	6,85%	NA
78*	Lithobates vaillanti and undintified frogs	Trypanosoma, Hepatozoon-like, Dactylosoma, Karyolysus-like, Filarioidea	Colombia	2021	Morphologic	NA	0.301	NA
79*	Incilius luetkenii	Apicomplexa	Costa Rica	2022	NA	Molecular	73% Apicomplexa, 46% frog erythrocytic virus, 27% Nematoda, 36% Bacteria	NA
80*	Leptodactylus labyrinthicus Leptodactylus sp. Rhinella mirandaribeiroi Trachycephalus typhonius Leptodactylus latrans Rhinella diptycha	Hepatozoon latrensis, Dactylosoma sp.	Brazil	2022	Morphologic	Molecular	6,03%	primers: HepF300 / Hep900 (600 pb) Hemo1 / Hemo2 (900 pb)
81*	Boana cordobae	Dactylosoma and Trypanosoma	Argentina	2023	Morphologic	NA	0.81	NA
82*	Amietia delalandii and Xenopus laevis	Trypanosoma nelspruitense, Trypanosoma grandicolor	South Africa and Belgium	2023	Morphologic	Molecular	12,50%	Primary PCR: SLF (5′-GCTTGTTTCAAGGACTTAGC-3′) S762.2 (5′-GACTTTTGCTTCCTCTAATG-3′) Secondary PCR (two sets of primers): B (5′-CGAACAACTGCCCTATCAGC-3′) I (5′-GACTACAATGGTCTCTAATC-3′) and S825 (5′-ACCGTTTCGGCTTTTGTTGG-3′) SLIR (5′-ACATTGTAGTGCGCGTGTC-3′) The sequences obtained were compared with GenBank, confirming species identity.
83*	Incilius alvarius, Incilius mazatlanensis, Rhinella horribilis, Leptodactylus melanonotus, Lithobates forreri, Lithobates catesbeianus, Smilisca fodiens, Scaphiopus couchii	Hepatozoon Haemogregarina - like Microfilaria Trypanosoma Hemolivia Lankesterella	Mexico	2023	Morphologic	NA	0.562	NA
84*	Pelophylax ridibundus and Pelophylax esculentus	Hepatozoon sp., Trypanosoma sp.	Romania	2024	Morphologic	Molecular	0.8977	For Haemogregarines (Hepatozoon spp.): Hep300: GTTTCTGACCTATCAGCTTTCGACG Hep900: CAAATCTAAGAATTTCACCTCTGAC For Trypanosoma spp. (Nested PCR): First round: SLF: GCTTGTTTCAAGGACTTAGC S762: GACTTTTGCTTCCTCTAATG Second round: SLIR: ACATTGTAGTGCGCGTGTC S825: ACCGTTTCGGCTTTTGTTGG For nematode microfilariae: NEM18SR: GGGCGGTATCTGATCGCC NEM18SF: CGCGAATRGCTCATTAACAACAGC NEM28SR2: CTCTGGCTTTCATCCTGCTCA NE…

## Sheet: S6.BibliographyScreened
	Article title	Reference
[7]	Blood parasites of amphibians from Algonquin Park, Ontario	Barta, J.R.; Desser, S.S. Blood parasites of amphibians from Algonquin Park, Ontario. J. Wildl. Dis. 1984, 20, 180–189. https://doi.org/10.7589/0090-3558-20.3.18
[17]	Do blood parasites increase immature erythrocytes and mitosis in amphibians?	González, L.-P.; Vargas-León, C.-M.; Fuentes-Rodríguez, G.-A.; Calderón-Espinosa, M.-L.; Matta, N.-E. Do blood parasites increase immature erythrocytes and mitosis in amphibians? Rev. Biol. Trop. 2021, 69, 615–625. https://doi.org/10.15517/rbt.v69i2.45459
[32]	Morphological and molecular characteristics of hemoparasites in vaillant’s frogs (Lithobates vaillanti)	Isaak-Delgado, A.B.; López-Díaz, O.; Romero-Callejas, E.; Martínez-Hernández, F.; Muñoz-García, C.I.; Villalobos, G.; Rendón-Franco, E. Morphological and molecular characteristics of hemoparasites in Vaillant’s frogs (Lithobates vaillanti). Parasitol. Res. 2020, 119, 1891–1901. https://doi.org/10.1007/s00436-020-06689-1
[33]	Diversity and evolution of anuran trypanosomes: Insights from the study of European species	Spodareva, V.V.; Grybchuk-Ieremenko, A.; Losev, A.; Votýpka, J.; Lukeš, J.; Yurchenko, V.; Kostygov, A.Y. Diversity and evolution of anuran trypanosomes: Insights from the study of European species. Parasites Vectors 2018, 11, 3023. https://doi.org/10.1186/s13071-018-3023-1
[37]	The Intra-erythrocytic Development of Babesiosoma stableri n. sp. in Rana pipiens pipiens	Schmittner, S.M.; McGhee, R.B. The intra-erythrocytic development of Babesiosoma stableri n. sp. in Rana pipiens pipiens. J. Protozool. 1961, 8, 381–386. https://doi.org/10.1111/j.1550-7408.1961.tb01232.x
[38]	The Genus Dactylosoma	Manwell, R.D. The genus Dactylosoma. J. Protozool. 1964, 11, 526–530. https://doi.org/10.1111/j.1550-7408.1964.tb01792.x
[39]	Development of Haemogregarina boueti in the toad Bufo regularis	Mohammed, A.H.H.; Mansour, N.S. Development of Haemogregarina boueti in the toad Bufo regularis. J. Protozool. 1966, 13, 259–264. https://doi.org/10.1111/j.1550-7408.1966.tb01904.x
[40]	Observations on Lankesterella hylae	Stehbens, W.E. Observations on Lankesterella hylae. J. Protozool. 1966, 13, 59–62. https://doi.org/10.1111/j.1550-7408.1966.tb01870.x
[41]	Development of Haemogregarina pestanae in the toad Bufo regularis	Mansour, N.S.; Mohammed, A.H.H. Development of Haemogregarina pestanae in the toad Bufo regularis. J. Protozool. 1966, 13, 265–269. https://doi.org/10.1111/j.1550-7408.1966.tb01905.x
[42]	Haemogregarina faiyumensis n. sp. in the Toad Bufo regularis in Egypt	Mansour, N.S.; Mohammed, A.H.H. Haemogregarina faiyumensis n. sp. in the toad Bufo regularis in Egypt. J. Protozool. 1966, 13, 269–271. https://doi.org/10.1111/j.1550-7408.1966.tb01906.x
[43]	The Fine Structure of the Gametocytes of an Adeleine Haemogregarine	Baker, J.R.; Lainson, R. The fine structure of the gametocytes of an adeleine haemogregarine. J. Protozool. 1967, 14, 233–238. https://doi.org/10.1111/j.1550-7408.1967.tb01990.x
[44]	The trypanosomes of Ranidae. II. The effects of excitation and adrenalin on the peripheral parasitaemia in the bullfrog (Rana catesbeiana Shaw)	Bardsley, J.E.; Harmsen, R. The trypanosomes of Ranidae. II. The effects of excitation and adrenalin on the peripheral parasitaemia in the bullfrog (Rana catesbeiana Shaw). Can. J. Zool. 1970, 48, 1317–1319. https://doi.org/10.1139/z70-224
[45]	The Trypanosomes of Anura	Bardsley, J.E.; Harmsen, R. The trypanosomes of Anura. Adv. Parasitol. 1973, 11, 1–73. https://doi.org/10.1016/S0065-308X(08)60184-0
[46]	Structure, Cytochemistry, and Locomotion of Haemogregarina sp. from Rana berlandieri	Desser, S.S.; Weller, I. Structure, cytochemistry, and locomotion of Haemogregarina sp. from Rana berlandieri. J. Protozool. 1973, 20, 65–73. https://doi.org/10.1111/j.1550-7408.1973.tb06004.x
[47]	A survey of blood and other tissue parasites of leopard frogs Rana pipiens in the United States	Levine, N.D.; Nye, R.R. A survey of blood and other tissue parasites of leopard frogs Rana pipiens in the United States. J. Wildl. Dis. 1977, 13, 17–23. https://doi.org/10.7589/0090-3558-13.1.17
[48]	Sensitivity of diagnostic techniques in determining the prevalence of anuran trypanosomes	Woo, P.T.K. Sensitivity of diagnostic techniques in determining the prevalence of anuran trypanosomes. J. Wildl. Dis. 1983, 19, 24–26. https://doi.org/10.7589/0090-3558-19.1.24
[49]	Light and Electron Microscopic Observations on the Intraerythrocytic Development of Babesiosoma stableri (Apicomplexa, Dactylosomatidae) in Frogs from Algonquin Park, Ontario	Barta, J.R.; Desser, S.S. Light and electron microscopic observations on the intraerythrocytic development of Babesiosoma stableri (Apicomplexa, Dactylosomatidae) in frogs from Algonquin Park, Ontario. J. Protozool. 1986, 33, 359–368. https://doi.org/10.1111/j.1550-7408.1986.tb05624.x
[50]	Aegyptianella bacterifera: an intraerythrocytic rickettsia of frogs from Corsica	Desser, S.S.; Barta, J.R. The morphological features of Aegyptianella bacterifera: An intraerythrocytic rickettsia of frogs from Corsica. J. Wildl. Dis. 1989, 25, 313–318. https://doi.org/10.7589/0090-3558-25.3.313
[51]	Development of Babesiosoma stableri (Dactylosomatidae; Adeleida; Apicomplexa) in its Leech Vector (Batracobdella picta) and the Relationship of the Dactylosomatids to the Piroplasms of Higher Vertebrates	Barta, J.R.; Desser, S.S. Development of Babesiosoma stableri (Dactylosomatidae; Adeleida; Apicomplexa) in its leech vector (Batracobdella picta) and the relationship of the dactylosomatids to the piroplasms of higher vertebrates. J. Protozool. 1989, 36, 241–253. https://doi.org/10.1111/j.1550-7408.1989.tb05357.x
[52]	Occurrence of the protozoans, Lankesterella hylae and Haemogregarina sp., in the blood of the green tree frog, Litoria caerulea	Delvinquier, B.L.J. Occurrence of the protozoans, Lankesterella hylae and Haemogregarina sp., in the blood of the green tree frog, Litoria caerulea. Memoirs of the Queensland Museum: South Brisbane, Australia, 1989.
[53]	Ultrastructural observations on the developmental stages of Lankesterella minima (apicomplexa) in experimentally infected Rana catesbeiana tadpoles	Desser, S.S.; Siddall, M.E.; Barta, J.R. Ultrastructural observations on the developmental stages of Lankesterella minima (Apicomplexa) in experimentally infected Rana catesbeiana tadpoles. J. Parasitol. 1990, 76, 97. https://doi.org/10.2307/3282635
[54]	Blood parasites of amphibians from Sichuan Province, People's Republic of China	Werner, J.K. Blood parasites of amphibians from Sichuan Province, People’s Republic of China. J. Parasitol. 1993, 79, 356. https://doi.org/10.2307/3283570
[55]	The development of Hepatozoon sipedon sp. nov. (Apicomplexa: Adeleina: Hepatozoidae) in its natural host, the Northern water snake (Nerodia sipedon sipedon), in the culicine vectors Culex pipiens and C. territans, and in an intermediate host, the Northern	Smith, T.G.; Desser, S.S.; Martin, D.S. The development of Hepatozoon sipedon sp. nov. (Apicomplexa: Adeleina: Hepatozoidae) in its natural host, the northern water snake (Nerodia sipedon sipedon), in the culicine vectors Culex pipiens and C. territans, and in an intermediate host, the northern leopard frog (Rana pipiens). Parasitol. Res. 1994, 80, 559–568. https://doi.org/10.1007/BF00933003
[56]	The life history, ultrastructure, and experimental transmission of Hepatozoon catesbianae n. comb., an apicomplexan parasite of the bullfrog, Rana catesbeiana and the mosquito, Culex territans in Algonquin Park, Ontario	Desser, S.S.; Hong, H.; Martin, D.S. The life history, ultrastructure, and experimental transmission of Hepatozoon catesbianae n. comb., an apicomplexan parasite of the bullfrog, Rana catesbeiana and the mosquito, Culex territans in Algonquin Park, Ontario. J. Parasitol. 1995, 81, 212. https://doi.org/10.2307/3283922
[57]	Phylogenetic Relationships Among Anuran Trypanosomes as Revealed by Riboprinting	Clark, C.G.; Martin, D.S.; Diamond, L.S. Phylogenetic relationships among anuran trypanosomes as revealed by riboprinting. J. Eukaryot. Microbiol. 1995, 42, 92–96. https://doi.org/10.1111/j.1550-7408.1995.tb01546.x
[58]	Monoclonal antibodies raised against coccidia and malarial parasites recognize antigenic epitopes found in lankesterellid and adeleorin parasites	Herzenberg, A.M.; Barta, J.R.; Desser, S.S. Monoclonal antibodies raised against coccidia and malarial parasites recognize antigenic epitopes found in lankesterellid and adeleorin parasites. J. Parasitol. 1995, 81, 543. https://doi.org/10.2307/3283850
[59]	The life history and host specificity of Hepatozoon clamatae (Apicomplexa: Adeleorina) and its-1 nucleotide sequence variation of Hepatozoon species of frogs and mosquitoes from Ontario	Kim, B.; Smith, T.G.; Desser, S.S. The life history and host specificity of Hepatozoon clamatae (Apicomplexa: Adeleorina) and ITS-1 nucleotide sequence variation of Hepatozoon species of frogs and mosquitoes from Ontario. J. Parasitol. 1998, 84, 789. https://doi.org/10.2307/3284589
[60]	Ultrastructural features of cystic and merogonic stages of Hepatozoon sipedon (apicomplexa: adeleorina) in Northern leopard frogs (Rana pipiens) and Northern water snakes (Nerodia sipedon) from Ontario, Canada	Smith, T.G.; Desser, S.S. Ultrastructural features of cystic and merogonic stages of Hepatozoon sipedon (Apicomplexa: Adeleorina) in northern leopard frogs (Rana pipiens) and northern water snakes (Nerodia sipedon) from Ontario, Canada. J. Eukaryot. Microbiol. 1998, 45, 419–425. https://doi.org/10.1111/j.1550-7408.1998.tb05093.x
[61]	Phylogenetic relationships among Hepatozoon species from snakes, frogs and mosquitoes of Ontario, Canada, determined by ITS-1 nucleotide sequences and life-cycle, morphological and developmental characteristics	Smith, T.G.; Kim, B.; Desser, S.S. Phylogenetic relationships among Hepatozoon species from snakes, frogs and mosquitoes of Ontario, Canada, determined by ITS-1 nucleotide sequences and life-cycle, morphological and developmental characteristics. Int. J. Parasitol. 1999, 29, 293–304. https://doi.org/10.1016/S0020-7519(98)00198-2
[62]	Intraerythrocytic development of species of Hepatozoon infecting ranid frogs: Evidence for convergence of life cycle characteristics among apicomplexans	Smith, T.G.; Kim, B.; Hong, H.; Desser, S.S. Intraerythrocytic development of species of Hepatozoon infecting ranid frogs: Evidence for convergence of life cycle characteristics among apicomplexans. J. Parasitol. 2000, 86, 451. https://doi.org/10.2307/3284856
[63]	The development and fine structure of Lankesterella cf. dicoglossi (Apicomplexa: Lankesterellidae) infecting frogs in Niger, West Africa	Paperna, I.; Martin, C. The development and fine structure of Lankesterella cf. dicroglossi (Apicomplexa: Lankesterellidae) infecting frogs in Niger, West Africa. Folia Parasitol. 2001, 48, 178–186.
[64]	Ultrastructure of developmental stages of Hemolivia stellata (Apicomplexa: Haemogregarinidae) in the cane toad Bufo marinus and in its vector tick Amblyomma rotondatum	Boulard, Y.; Paperna, I.; Petit, G.; Landau, I. Ultrastructure of developmental stages of Hemolivia stellata (Apicomplexa: Haemogregarinidae) in the cane toad Bufo marinus and in its vector tick Amblyomma rotundatum. Parasitol. Res. 2001, 87, 598–604. https://doi.org/10.1007/s004360100414
[65]	The blood parasites of anurans from Costa Rica with reflections on the taxonomy of their trypanosomes	Desser, S.S. The blood parasites of anurans from Costa Rica with reflections on the taxonomy of their trypanosomes. J. Parasitol. 2001, 87, 152–160. https://doi.org/10.1645/0022-3395(2001)087[0152:TBPOAF]2.0.CO;2
[66]	Development of Hepatozoon caimani (Carini, 1909) Pessôa, De Biasi & De Souza, 1972 in the Caiman Caiman c. crocodilus, the frog Rana catesbeiana and the mosquito Culex fatigans	Lainson, R.; Paperna, I.; Naiff, R.D. Development of Hepatozoon caimani (Carini, 1909) Pessôa, De Biasi & De Souza, 1972 in the caiman Caiman c. crocodilus, the frog Rana catesbeiana and the mosquito Culex fatigans. Mem. Inst. Oswaldo Cruz 2003, 98, 103–113. https://doi.org/10.1590/S0074-02762003000100014
[67]	Observations of Hepatozoon (Apicomplexa: Adeleina) in blood of the Taiwan anuran Rana rugulosa Weigmann, 1835.	Chang, L.T.; Tsai, S.S.; Tung, M.C. Observations of Hepatozoon (Apicomplexa: Adeleina) in blood of the Taiwan anuran Rana rugulosa Weigmann, 1835. Bull. Eur. Ass. Fish Pathol. 2003, 23, 143.
[68]	Morphological and molecular diversity and phylogenetic relationships among anuran trypanosomes from the Amazonia, Atlantic Forest and Pantanal biomes in Brazil	Ferreira, R.C.; Campaner, M.; Viola, L.B.; Takata, C.S.A.; Takeda, G.F.; Teixeira, M.M.G. Morphological and molecular diversity and phylogenetic relationships among anuran trypanosomes from the Amazonia, Atlantic Forest and Pantanal biomes in Brazil. Parasitology 2007, 134(11), [pages]. https://doi.org/10.1017/S0031182007003058
[69]	Phylogenetic analysis of Hepatozoon species (Apicomplexa: Adeleorina) infecting frogs of Nova Scotia, Canada, determined by ITS-1 sequences	Boulianne, B.; Evans, R.C.; Smith, T.G. Phylogenetic analysis of Hepatozoon species (Apicomplexa: Adeleorina) infecting frogs of Nova Scotia, Canada, determined by ITS-1 sequences. J. Parasitol. 2007, 93, 1435–1441. https://doi.org/10.1645/GE-1041.1
[70]	Hemoparasites in Oregon spotted frogs (Rana pretiosa) from central Oregon, USA	Stenberg, P.L.; Bowerman, W.J. Hemoparasites in Oregon spotted frogs (Rana pretiosa) from central Oregon, USA. J. Wildl. Dis. 2008, 44, 464–468. https://doi.org/10.7589/0090-3558-44.2.464
[71]	Blood parasites of two Costa Rican amphibians with comments on detection and microfilaria density associated with adult filarial worm intensity	McKenzie, V.J.; Starks, H.A. Blood parasites of two Costa Rican amphibians with comments on detection and microfilaria density associated with adult filarial worm intensity. J. Parasitol. 2008, 94, 824–829. https://doi.org/10.1645/GE-1433.1
[72]	First record of Trypanosoma chattoni in Brazil and occurrence of other Trypanosoma species in Brazilian frogs (Anura, Leptodactylidae)	Lemos, M.; Morais, D.H.; Carvalho, V.T.; D’Agosto, M. First record of Trypanosoma chattoni in Brazil and occurrence of other Trypanosoma species in Brazilian frogs (Anura, Leptodactylidae). J. Parasitol. 2008, 94, 148–151. https://doi.org/10.1645/GE-1095.1
[73]	On the parasitic fauna of two species of anurans collected from Sungai Pinang, Penang Island, Malaysia	Wahab, A.R.; Andy, T.W.A.; Intan, S. On the parasitic fauna of two species of anurans collected from Sungai Pinang, Penang Island, Malaysia. Trop. Biomed. 2008, 25, 160–165.
[74]	A phylogenetic lineage of closely related trypanosomes (Trypanosomatidae, Kinetoplastida) of anurans and sand flies (Psychodidae, Diptera) sharing the same ecotopes in Brazilian Amazonia	Ferreira, R.C.; de Souza, A.A.; Freitas, R.A.; Campaner, M.; Takata, C.S.A.; Barrett, T.V.; Teixeira, M.M.G. A phylogenetic lineage of closely related trypanosomes (Trypanosomatidae, Kinetoplastida) of anurans and sand flies (Psychodidae, Diptera) sharing the same ecotopes in Brazilian Amazonia. J. Eukaryot. Microbiol. 2008, 55, 427–435. https://doi.org/10.1111/j.1550-7408.2008.00342.x
[75]	Hemoparasites of the genus Trypanosoma (Kinetoplastida: Trypanosomatidae) and hemogregarines in Anurans of the São Paulo and Mato Grosso do Sul States - Brazil	Leal, D.D.M.; O’Dwyer, L.H.; Ribeiro, V.C.; Silva, R.J.; Ferreira, V.L.; Rodrigues, R.B. Hemoparasites of the genus Trypanosoma (Kinetoplastida: Trypanosomatidae) and hemogregarines in anurans of the São Paulo and Mato Grosso do Sul states—Brazil. An. Acad. Bras. Cienc. 2009, 81, 199–206. https://doi.org/10.1590/S0001-37652009000200006
[76]	Parasites of the mink frog (Rana septentrionalis) from Minnesota, U.S.A.	Schotthoefer, A.M.; Bolek, M.G.; Cole, R.A.; Beasley, V.R. Parasites of the mink frog (Rana septentrionalis) from Minnesota, U.S.A. Comp. Parasitol. 2009, 76, 240–246. https://doi.org/10.1654/4353.1
[77]	Relationships between leukocytes and Hepatozoon spp. in green frogs, Rana clamitans	Shutler, D.; Smith, T.G.; Robinson, S.R. Relationships between leukocytes and Hepatozoon spp. in green frogs, Rana clamitans. J. Wildl. Dis. 2009, 45, 67–72. https://doi.org/10.7589/0090-3558-45.1.67
[78]	First report of Hepatozoon sp. in the Oregon Spotted Frog, Rana pretiosa	Stenberg, P.L.; Bowerman, W.J. First report of Hepatozoon sp. in the Oregon spotted frog, Rana pretiosa. J. Wildl. Dis. 2010, 46, 956–960. https://doi.org/10.7589/0090-3558-46.3.956
[79]	Blood parasites of frogs from an equatorial african montane forest in Western Uganda	Readel, A.M.; Goldberg, T.L. Blood parasites of frogs from an equatorial African montane forest in western Uganda. J. Parasitol. 2010, 96, 448–450. https://doi.org/10.1645/GE-2284.1
[80]	Experimental transmission of Hepatozoon clamatae (Apicomplexa: Adeleida) to the wood frog, Rana sylvatica, and to the mosquito Culex pipiens	Harkness, L.M.; Drohan, A.E.; Dickson, C.M.; Smith, T.G. Experimental transmission of Hepatozoon clamatae (Apicomplexa: Adeleida) to the wood frog, Rana sylvatica, and to the mosquito Culex pipiens. J. Parasitol. 2010, 96, 434–436. https://doi.org/10.1645/GE-2317.1
[81]	Morphologic, immunohistochemical, and molecular characterization of a novel Lankesterella protozoan in two White’s tree frogs (Litoria caerulea)	Gericota, B.; Garner, M.M.; Barr, B.; Nordhausen, R.; Larsen, R.S.; Lowenstine, L.J.; Murphy, B.G. Morphologic, immunohistochemical, and molecular characterization of a novel Lankesterella protozoan in two White’s tree frogs (Litoria caerulea). J. Zoo Wildl. Med. 2010, 41, 242–248. https://doi.org/10.1638/2009-0184R.1
[82]	Hematología y citoquímica de las células sanguíneas de Rhinella fernandezae (Anura: Bufonidae) en Espinal y Delta-Islas del río Paraná, Argentina	Cabagna Zenklusen, M.C.; Lajmanovich, R.C.; Attademo, A.M.; Peltzer, P.M.; Junges, C.M.; Fiorenza Biancucci, G.; Bassó, A. Hematología y citoquímica de las células sanguíneas de Rhinella fernandezae (Anura: Bufonidae) en Espinal y Delta-Islas del río Paraná, Argentina. Rev. Biol. Trop. 2011, 59, 17–28.
[83]	Leukocyte Profiles of Northern Leopard Frogs, Lithobates pipiens, Exposed to Pesticides and Hematozoa in Agricultural Wetlands	Shutler, D.; Marcogliese, D.J. Leukocyte profiles of northern leopard frogs, Lithobates pipiens, exposed to pesticides and hematozoa in agricultural wetlands. Copeia 2011, 2011, 301–307. https://doi.org/10.1643/CP-10-065
[84]	Pathological study of blood parasites in rice field frogs, Hoplobatrachus rugulosus (Wiegmann, 1834)	Sailasuta, A.; Satetasit, J.; Chutmongkonkul, M. Pathological study of blood parasites in rice field frogs, Hoplobatrachus rugulosus (Wiegmann, 1834). Vet. Med. Int. 2011, 2011, 1–5. https://doi.org/10.4061/2011/850568
[85]	Hematologic and plasma biochemical reference intervals for health monitoring of wild Australian tree frogs	Young, S.; Warner, J.; Speare, R.; Berger, L.; Skerratt, L.F.; Muller, R. Hematologic and plasma biochemical reference intervals for health monitoring of wild Australian tree frogs. Vet. Clin. Pathol. 2012, 41, 478–492. https://doi.org/10.1111/j.1939-165X.2012.00470.x
[86]	Anurans as paratenic hosts in the transmission of Hepatozoon caimani to caimans Caiman yacare and Caiman latirostris	Viana, L.A.; Soares, P.; Silva, J.E.; Paiva, F.; Coutinho, M.E. Anurans as paratenic hosts in the transmission of Hepatozoon caimani to caimans Caiman yacare and Caiman latirostris. Parasitol. Res. 2011, 110, 883–886. https://doi.org/10.1007/s00436-011-2570-6
[87]	Infectivity of Bufo melanostictus (Amphibia: Bufonidae) to Two New Species of Haematozoan Parasites from Rohilkhand, India	Gupta, D.K.; Gupta, N.; Gangwar, R. Infectivity of Bufo melanostictus (Amphibia: Bufonidae) to two new species of haematozoan parasites from Rohilkhand, India. Proc. Zool. Soc. 2012, 65, 22–32. https://doi.org/10.1007/s12595-012-0024-5
[88]	Isolation and In Vitro Culture of Trypanosomes From Leptodactylus ocellatus From the Atlantic Forest in a New Experimental Culture Medium	Lemos, M.; Souza, C.S.F.; da Costa, S.C.G.; Souto-Padrón, T.; D’Agosto, M. Isolation and in vitro culture of trypanosomes from Leptodactylus ocellatus from the Atlantic Forest in a new experimental culture medium. J. Parasitol. 2013, 99, 164–167. https://doi.org/10.1645/GE-2949.1
[89]	Widespread trypanosome infections in a population of eastern hellbenders (Cryptobranchus alleganiensis alleganiensis) in Virginia, USA	Davis, A.K.; Hopkins, W.A. Widespread trypanosome infections in a population of eastern hellbenders (Cryptobranchus alleganiensis alleganiensis) in Virginia, USA. Parasitol. Res. 2013, 112, 453–456. https://doi.org/10.1007/s00436-012-3076-6
[90]	Hepatozoon species (Adeleorina: Hepatozoidae) of African bufonids, with morphological description and molecular diagnosis of Hepatozoon ixoxo sp. nov parasitising three Amietophrynus species (Anura: Bufonidae)	Netherlands, E.C.; Cook, C.A.; Smit, N.J. Hepatozoon species (Adeleorina: Hepatozoidae) of African bufonids, with morphological description and molecular diagnosis of Hepatozoon ixoxo sp. nov. parasitising three Amietophrynus species (Anura: Bufonidae). Parasites Vectors 2014, 7, 552. https://doi.org/10.1186/s13071-014-0552-0
[91]	The complete mitochondrial genome sequence of Hepatozoon catesbianae (Apicomplexa: Coccidia: Adeleorina), a blood parasite of the Green Frog, Lithobates clamitans	Leveille, A.N.; Ogedengbe, M.E.; Hafeez, M.A.; Tu, H.-H.; Barta, J.R. The complete mitochondrial genome sequence of Hepatozoon catesbianae (Apicomplexa: Coccidia: Adeleorina), a blood parasite of the green frog, Lithobates (formerly Rana) clamitans. J. Parasitol. 2014, 100, 651–656. https://doi.org/10.1645/13-449.1
[92]	First report of Hepatozoon (Apicomplexa: Adeleorina) in caecilians, with description of a new species	Harris, D.J.; Damas-Moreira, I.; Maia, J.P.M.C.; Perera, A. First report of Hepatozoon (Apicomplexa: Adeleorina) in caecilians, with description of a new species. J. Parasitol. 2014, 100, 117–120. https://doi.org/10.1645/13-203.1
[93]	Redescription and molecular diagnosis of Hepatozoon theileri (Laveran, 1905) (Apicomplexa: Adeleorina: Hepatozoidae), infecting Amietia quecketti (Anura: Pyxicephalidae)	Netherlands, E.C.; Cook, C.A.; Smit, N.J.; Du Preez, L.H. Redescription and molecular diagnosis of Hepatozoon theileri (Laveran, 1905) (Apicomplexa: Adeleorina: Hepatozoidae), infecting Amietia quecketti (Anura: Pyxicephalidae). Folia Parasitol. 2014, 61, 293.
[94]	Characterization of Hepatozoon spp. in Leptodactylus chaquensis and Leptodactylus podicipinus from two regions of the Pantanal, state of Mato Grosso do Sul, Brazil	Menezes Leal, D.D.; Dreyer, C.S.; da Silva, R.J.; Ribolla, P.E.M.; dos Santos Paduan, K.; Bianchi, I.; O’Dwyer, L.H. Characterization of Hepatozoon spp. in Leptodactylus chaquensis and Leptodactylus podicipinus from two regions of the Pantanal, state of Mato Grosso do Sul, Brazil. Parasitol. Res. 2015, 114, 1541–1549. https://doi.org/10.1007/s00436-015-4338-x
[95]	Scanning for apicomplexan parasites (Suborder Adeleorina) in five Holarctic anuran species	Seabra-Babo, J.; Maia, J.P.; Harris, D.J. Scanning for apicomplexan parasites (suborder Adeleorina) in five Holarctic anuran species. Herpetozoa 2015, 27, 168–172.
[96]	Blood parasites of some Anurans from southern Nigeria	Aisien, M.S.O.; Aigbirior, P.O.; Ovwah, E.; Edo-Taiwo, O. Blood parasites of some anurans from southern Nigeria. 2015.
[97]	Anuran trypanosomes: phylogenetic evidence for new clades in Brazil	Ferreira, J.I.G.d.S.; da Costa, A.P.; Ramirez, D.; Roldan, J.A.M.; Saraiva, D.; Founier, G.F.R.d.S.; Sue, A.; Zambelli, E.R.; Mi-nervino, A.H.H.; Verdade, V.K.; et al. Anuran trypanosomes: Phylogenetic evidence for new clades in Brazil. Syst. Parasitol. 2015, 91, 63–70. https://doi.org/10.1007/s11230-015-9558-z
[98]	Developmental and Ultrastructural Characterization and Phylogenetic Analysis of Trypanosoma herthameyeri n. sp. of Brazilian Leptodactylidae Frogs	Attias, M.; Sato, L.H.; Ferreira, R.C.; Takata, C.S.A.; Campaner, M.; Camargo, E.P.; de Souza, W. Developmental and ultrastructural characterization and phylogenetic analysis of Trypanosoma herthameyeri n. sp. of Brazilian Leptodactylidae frogs. J. Eukaryot. Microbiol. 2016, 63, 610–622. https://doi.org/10.1111/jeu.12310
[99]	Sexual differences in prevalence of a new species of trypanosome infecting túngara frogs	Bernal, X.E.; Pinto, C.M. Sexual differences in prevalence of a new species of trypanosome infecting túngara frogs. Int. J. Parasitol.: Parasites Wildl. 2016, 5, 40–47. https://doi.org/10.1016/j.ijppaw.2016.01.005
[100]	Ultrastructural Comparison of Hepatozoon ixoxo and Hepatozoon theileri (Adeleorina: Hepatozoidae), Parasitising South African Anurans	Conradie, R.; Cook, C.A.; du Preez, L.H.; Jordaan, A.; Netherlands, E.C. Ultrastructural comparison of Hepatozoon ixoxo and Hepatozoon theileri (Adeleorina: Hepatozoidae), parasitising South African anurans. J. Eukaryot. Microbiol. 2016, 64, 193–203. https://doi.org/10.1111/jeu.12351
[101]	Monophyly of the species of Hepatozoon (Adeleorina: Hepatozoidae) parasitizing (African) anurans, with the description of three new species from hyperoliid frogs in South Africa	Netherlands, E.C.; Cook, C.A.; Du Preez, L.H.; Vanhove, M.P.M.; Brendonck, L.; Smit, N.J. Monophyly of the species of Hepatozoon (Adeleorina: Hepatozoidae) parasitizing (African) anurans, with the description of three new species from hyperoliid frogs in South Africa. Parasitology 2018, 145, 1039–1050. https://doi.org/10.1017/S003118201700213X
[102]	Study Prevalence and Effect of Internal Parasites and histopathological Changes on Common Frogs At Baghdad city	Al-Kennany, A.-K.; et al. Study prevalence and effect of internal parasites and histopathological changes on common frogs at Baghdad City. Iraqi J. Agric. Sci. 2018, 49, Article 3. https://doi.org/10.36103/ijas.v49i3.116
[103]	Dactylosomatidae (Apicomplexa: Adeleorina: Dactylosomatidae), with the description of Dactylosoma kermiti n. sp. parasitising Ptychadena anchietae and Sclerophrys gutturalis from South Africa	Netherlands, E.C.; Cook, C.A.; Du Preez, L.H.; Vanhove, M.P.M.; Brendonck, L.; Smit, N.J. An overview of the Dactylosomatidae (Apicomplexa: Adeleorina: Dactylosomatidae), with the description of Dactylosoma kermiti n. sp. parasitising Ptychadena anchietae and Sclerophrys gutturalis from South Africa. Int. J. Parasitol.: Parasites Wildl. 2020, 11, 246–260. https://doi.org/10.1016/j.ijppaw.2019.12.…
[104]	A new species, Dactylosoma piperis n. sp. (Apicomplexa, Dactylosomatidae), from the pepper frog Leptodactylus labyrinthicus (Anura, Leptodactylidae) from Mato Grosso State, Brazil.	Úngari, L.P.; Netherlands, E.C.; Santos, A.L.Q.; de Alcantara, E.P.; Emmerich, E.; da Silva, R.J.; O’Dwyer, L.H. A new species, Dactylosoma piperis n. sp. (Apicomplexa, Dactylosomatidae), from the pepper frog Leptodactylus labyrinthicus (Anura, Leptodactylidae) from Mato Grosso State, Brazil. Parasite 2020, 27, 73.
[105]	Molecular detection of Apicomplexan hemoparasites in anurans from Brazil	De Abreu Reis Ferreira, D.; Perles, L.; Machado, R.Z.; Prado, C.P.A.; André, M.R. Molecular detection of apicomplexan hemoparasites in anurans from Brazil. Parasitol. Res. 2020. https://doi.org/10.1007/s00436-020-06835-9
[106]	First record of Trypanosoma sp. (Kinetoplastea: Trypanosomatidae) parasiting Rhinella major in the Brazilian Amazon	Coêlho, T.A.; de Souza, D.C.; Kawashita-Ribeiro, R.A.; Corrêa, L.L. First record of Trypanosoma sp. (Kinetoplastea: Trypanosomatidae) parasiting Rhinella major in the Brazilian Amazon. An. Acad. Bras. Cienc. 2021, 93, e20190467. https://doi.org/10.1590/0001-3765202120190467
[107]	New insights on the diversity of Brazilian anuran blood parasites: With the description of three new species of Hepatozoon (Apicomplexa: Hepatozoidae) from Leptodactylidae anurans	Úngari, L.P.; Netherlands, E.C.; Quagliatto Santos, A.L.; Paulino de Alcantara, E.; Emmerich, E.; da Silva, R.J.; O’Dwyer, L.H. New insights on the diversity of Brazilian anuran blood parasites: With the description of three new species of Hepatozoon (Apicomplexa: Hepatozoidae) from Leptodactylidae anurans. Int. J. Parasitol.: Parasites Wildl. 2021, 14, 190–201. https://doi.org/10.1016/j.ijppaw.2…
[108]	Abundance of anuran parasites and pesticide pollution from lowland and highland golf courses	Agustar, H.K.; Jansar, K.M.; Ali, A.H.; Ghani, N.F.A. Abundance of anuran parasites and pesticide pollution from lowland and highland golf courses. J. Environ. Biol. 2021, 42, 789–797.
[109]	Haemogregarine of Genus Dactylosoma (Adeleorina: Dactylosomatidae) in Species of Rhinella (Anura: Bufonidae) from the Brazilian Amazon	Coêlho, T.A.; de Souza, D.C.; da Costa Oliveira, E.; Corrêa, L.L.; Viana, L.A.; Kawashita-Ribeiro, R.A. Haemogregarine of genus Dactylosoma (Adeleorina: Dactylosomatidae) in species of Rhinella (Anura: Bufonidae) from the Brazilian Amazon. Acta Parasitol. 2021. https://doi.org/10.1007/s11686-021-00399-z
[110]	Is Color Related to Parasite Load in a Sexually Dichromatic Neotropical Toad?	Shangi, N.E.; Gardner, K.M.; Mennill, D.J.; Doucet, S.M. Is color related to parasite load in a sexually dichromatic Neotropical toad? Herpetologica 2022, 78, 235–243.
[111]	Diversity of Haemogregarine Parasites Infecting Brazilian Anurans, with a Description of New Species of Dactylosoma (Apicomplexa: Adeleorina: Dactylosomatidae)	Úngari, L.P.; Netherlands, E.C.; Santos, A.L.Q.; et al. Diversity of haemogregarine parasites infecting Brazilian anurans, with a description of new species of Dactylosoma (Apicomplexa: Adeleorina: Dactylosomatidae). Acta Parasitol. 2022, 67, 1740–1755. https://doi.org/10.1007/s11686-022-00624-3
[112]	Hemoparasites Do Not Affect Life-History Traits and Cellular Immune Response in Treefrog Hosts Boana cordobae	Pollo, F.; Salinas, Z.; Baraquet, M.; Otero, M.A.; Grenat, P.R.; Salas, N.; Martino, A.L.; Sinsch, U. Hemoparasites do not affect life-history traits and cellular immune response in treefrog hosts Boana cordobae. Animals 2023, 13, 3566. https://doi.org/10.3390/ani13223566
[113]	Taxonomic re-evaluation of African anuran trypanosomes with the redescription and molecular diagnosis of Trypanosoma (Trypanosoma) nelspruitense Laveran, 1904 and Trypanosoma (Haematomonas) grandicolor Pienaar, 1962	Jordaan, B.J.; du Preez, L.H.; Netherlands, E.C. Taxonomic re-evaluation of African anuran trypanosomes with the redescription and molecular diagnosis of Trypanosoma (Trypanosoma) nelspruitense Laveran, 1904 and Trypanosoma (Haematomonas) grandicolor Pienaar, 1962. Parasitology 2023, 150, 477–487. https://doi.org/10.1017/S0031182023000203
[114]	Hematologic parameters and the effect of hemoparasites of wild anurans in Northern Sinaloa, Mexico	Isaak-Delgado, A.B.; Zavala-Norzagaray, A.A.; Espinoza-Romo, B.A.; Ortega-Anaya, J.G.; Ley-Quiñonez, C.P.; Aguirre, A.; Rendón-Franco, E. Hematologic parameters and the effect of hemoparasites of wild anurans in Northern Sinaloa, Mexico. Vet. Clin. Pathol. 2023, 52, 386–395. https://doi.org/10.1111/vcp.13214
[115]	Blood parasites of water frogs (Pelophylax esculentus complex) from the Danube Delta, Romania	Pavľáková, B.; Pipová, N.; Balogová, M.; Majláth, I.; Mikulíček, P.; Majláthová, V. Blood parasites of water frogs (Pelophylax esculentus complex) from the Danube Delta, Romania. Parasitol. Int. 2024, 102, 102920. https://doi.org/10.1016/j.parint.2024.102920
